# Supplementary material for: Mechanism of SARS-CoV-2 polymerase stalling by remdesivir
Source: Nat Commun. 2021 Jan 12;12:279. doi: 10.1038/s41467-020-20542-0 (PMC7804290; doi:10.1038/s41467-020-20542-0)
Supplement: Supplementary file 6 — Source Data [file 41467_2020_20542_MOESM6_ESM.xlsx]

## Sheet: Fig. 1c
Fig. 1c	original gel scan

## Sheet: Fig. 1d
Figure 1d
Quantification of the full-length product in the presence of ATP (% of extended RNA)
lowest NTP concentration		66.92	67.81	67.66
		91.7841	92.3742	92.4241
		97.4196	97.407	98.039
		98.3079	98.1974	99.0205
		98.4193	98.5658	99.0156
		98.4626	98.5392	99.0605
		98.4017	98.695	98.9488
		98.4647	98.7543	98.976
		98.6096	97.8589	99.2107
highest NTP concentration		98.4447	98.5939	98.9205
Quantification of the -4 stalling product in the presence of ATP (% of extended RNA)
lowest NTP concentration		33.0823	32.1892	32.3413
		8.21593	7.62583	7.57595
		2.58041	2.59298	1.96095
		1.69214	1.80259	0.979525
		1.58073	1.43418	0.98442
		1.53741	1.46079	0.93952
		1.59833	1.30498	1.05116
		1.53534	1.24574	1.02399
		1.39038	2.14109	0.789299
highest NTP concentration		1.55533	1.40611	1.0795
Quantification of the full-length product in the presence of RTP (% of extended RNA)
lowest NTP concentration		7.79944	9.55689	7.22922
		15.7967	17.2698	15.4267
		22.6987	24.1876	22.4015
		30.0114	31.0089	29.811
		39.0426	39.5373	38.9468
		47.8517	48.0946	47.83
		56.8901	54.8933	56.9625
		64.5464	61.5748	64.7093
		72.1488	67.0399	72.3795
highest NTP concentration		75.8181	70.4434	76.0949
Quantification of the -4 stalling product in the presence of RTP (% of extended RNA)
lowest NTP concentration		92.2006	90.4431	92.7708
		84.2033	82.7302	84.5733
		77.3013	75.8124	77.5985
		69.9886	68.9911	70.189
		60.9574	60.4627	61.0532
		52.1483	51.9054	52.17
		43.1099	45.1067	43.0375
		35.4536	38.4252	35.2907
		27.8512	32.9601	27.6205
highest NTP concentration		24.1819	29.5566	23.9051

## Sheet: Fig. 2e
Fig. 2e	original gel scan
